# Supplementary material for: Electron Paramagnetic Resonance Spectroscopy to Evaluate the Oxidative Stability of Beer, Wine, and Oils
Source: Molecules. 2025 Dec 22;31(1):41. doi: 10.3390/molecules31010041 (PMC12786748; doi:10.3390/molecules31010041)
Supplement: Supplementary file 1 [file molecules-31-00041-s001.zip]

Archive with 1 entries (1 files):
- molecules-4036095-supplementary.pdf
